# Supplementary material for: Global and regional source attribution of Shiga toxin-producing Escherichia coli infections using analysis of outbreak surveillance data
Source: Epidemiol Infect. 2019 Jul 8;147:e236. doi: 10.1017/S095026881900116X (PMC6625198; doi:10.1017/S095026881900116X)
Supplement: Supplementary file 1 [file S095026881900116Xsup001.zip]

Archive with 4 entries (3 files):
- S095026881900116Xsup001/Supplementary material 1.docx
- S095026881900116Xsup001/Supplementary material 2.docx
- S095026881900116Xsup001/Supplementary material 3_.docx
- S095026881900116Xsup001/
